# Supplementary material for: Phenotyping physician practice patterns and associations with response to a nudge in the electronic health record for influenza vaccination: A quasi-experimental study
Source: PLoS One. 2020 May 20;15(5):e0232895. doi: 10.1371/journal.pone.0232895 (PMC7239439; doi:10.1371/journal.pone.0232895)
Supplement: S1 Table — (XLSX) [file pone.0232895.s001.xlsx]

## Sheet: Sheet1
S1 Table. Model Fit Criteria
	2 Class Model	3 Class Model	4 Class Model
Vuong-Lo-Mendell-Rubin likelihood ratio test, P Value	<.001	0.2	0.05
Lo-Mendell-Rubin Adjusted likelihood ratio test, P Value	<.001	0.2	0.05
Parametric Bootstrapped likelihood ratio test, P Value	<.001	<.001	0.05
Akaike information criterion	843.3	838.6	839.8
Bayesian information criterion	906.1	933.8	967.4
Entropy	1	0.9	1
Physician reprsented in the smallest class size, %	26.8	21.4	19.6
