# Supplementary material for: Phenotyping physician practice patterns and associations with response to a nudge in the electronic health record for influenza vaccination: A quasi-experimental study
Source: PLoS One. 2020 May 20;15(5):e0232895. doi: 10.1371/journal.pone.0232895 (PMC7239439; doi:10.1371/journal.pone.0232895)
Supplement: S2 Table — (XLSX) [file pone.0232895.s002.xlsx]

## Sheet: Sheet1
S2 Table. Regression Lower Clinical Workload
Variable	Odds Ratio (95% CI)	P Value
Time	1.08 (0.95, 1.23)	0.24
Group	0.88 (0.52, 1.49)	0.63
Group x Time	0.99 (0.81, 1.20)	0.9
Month
September	Ref	N/A
October	1.91 (1.58, 2.32)	<.001
November	1.98 (1.48, 2.65)	<.001
December	1.16 (0.83, 1.62)	0.38
January	0.99 (0.71, 1.38)	0.95
February	0.42 (0.32, 0.56)	<.001
March	0.04 (0.02, 0.09)	<.001
Age, years	1.00 (0.99, 1.00)	0.28
Gender
Female	Ref	N/A
Male	1.12 (1.03, 1.21)	0.01
Race/Ethnicity
White non-Hispanic	Ref	N/A
Black non-Hispanic	0.87 (0.70, 1.07)	0.18
Asian	1.66 (1.19, 2.31)	0.003
Hispanic	0.88 (0.42, 1.84)	0.73
Other	1.11 (0.83, 1.47)	0.49
Insurance
Commercial	Ref	N/A
Medicare	1.26 (1.01, 1.57)	0.04
Medicaid	1.02 (0.80, 1.29)	0.88
Annual household income, mean (SD)	0.99 (0.99, 1.00)	0.7
Charlson Comorbidity Index	1.05 (1.02, 1.07)	<0.001
Generalized linear model adjusted for fixed effects by practice site and clustered at physician level
