# Supplementary material for: Phenotyping physician practice patterns and associations with response to a nudge in the electronic health record for influenza vaccination: A quasi-experimental study
Source: PLoS One. 2020 May 20;15(5):e0232895. doi: 10.1371/journal.pone.0232895 (PMC7239439; doi:10.1371/journal.pone.0232895)
Supplement: S3 Table — (XLSX) [file pone.0232895.s003.xlsx]

## Sheet: Sheet1
S3 Table. Regression Higher Clinical Workload
Variable	Odds Ratio (95% CI)	P Value
Time	1.00 (0.88, 1.14)	1
Group	0.59 (0.44, 0.77)	<.001
Group x Time	1.43 (1.08, 1.89)	0.01
Month
September	Ref	N/A
October	1.91 (1.71, 2.12)	<0.001
November	1.52 (1.28, 1.80)	<0.001
December	0.83 (0.69, 1.01)	0.06
January	0.36 (0.25, 0.52)	<0.001
February	0.17 (0.11, 0.26)	<0.001
March	0.04 (0.02, 0.07)	<0.001
Age, years	1.02 (1.01, 1.02)	<0.001
Gender
Female	Ref	N/A
Male	1.12 (1.03, 1.21)	0.01
Race/Ethnicity
White non-Hispanic	Ref	N/A
Black non-Hispanic	0.84 (0.76, 0.92)	<.001
Asian	1.01 (0.89, 1.14)	0.91
Hispanic	1.20 (0.92, 1.55)	0.18
Other	0.88 (0.80, 0.95)	0.003
Insurance
Commercial	Ref	N/A
Medicare	1.28 (1.17, 1.41)	<.001
Medicaid	1.12 (0.92, 1.37)	0.26
Annual household income, mean (SD)	1.00 (1.00, 1.00)	<0.001
Charlson Comorbidity Index	1.01 (1.00, 1.02)	0.12
Generalized linear model adjusted for fixed effects by practice site and clustered at physician level
