# Supplementary material for: Phenotyping physician practice patterns and associations with response to a nudge in the electronic health record for influenza vaccination: A quasi-experimental study
Source: PLoS One. 2020 May 20;15(5):e0232895. doi: 10.1371/journal.pone.0232895 (PMC7239439; doi:10.1371/journal.pone.0232895)
Supplement: S4 Table — (XLSX) [file pone.0232895.s004.xlsx]

## Sheet: Sheet1
S4 Table. Variable Weights by Class
Physician Characteristics	n	Proportion of Overall Sample	Class 1		Class 2
			Proportion of Class Sample	Class Proportion Relative to Overall Proportion	Proportion of Class Sample	Class Proportion Relative to Overall Proportion
Gender
Male	30	0.54	0.53	0.99	0.54	1
Female	26	0.46	0.47	1.01	0.46	1
Years of experience
Low (≤10)	6	0.11	0.13	1.24	0.1	0.92
Medium (11-30)	34	0.61	0.6	0.99	0.61	1
High (>30)	16	0.29	0.27	0.93	0.29	1.02
Panel size
Low (≤500)	15	0.27	1	3.73	0	0
Medium (501-1000)	24	0.43	0	0	0.59	1.36
High (>1000)	17	0.3	0	0	0.42	1.37
Appointments per day
Low (≤ 8)	12	0.21	0.67	3.12	0.05	0.23
Medium (9-12)	23	0.41	0.27	0.65	0.46	1.13
High (>12)	21	0.38	0.07	0.18	0.49	1.3
Days in Clinic
Low (≤1)	5	0.09	0.27	3	0.02	0.27
Medium (2-4)	29	0.52	0.6	1.16	0.49	0.94
High (5)	22	0.39	0.13	0.34	0.49	1.24
Appointment delay
Low (≤15)	7	0.13	0.07	0.54	0.15	1.17
Medium (16-45)	40	0.71	0.67	0.93	0.73	1.03
High (>45)	9	0.16	0.27	1.66	0.12	0.76
Panel CCI
Lower (≤1.5)	18	0.32	0	0	0.44	1.37
Higher (>1.5)	38	0.68	1	1.47	0.56	0.83
% New visits
Lower (≤5)	28	0.5	0.73	1.47	0.42	0.83
Higher (>5)	28	0.5	0.27	0.53	0.59	1.17
% Morning visits
Low (≤50)	8	0.14	0.27	1.87	0.1	0.69
Medium (51-75)	40	0.71	0.4	0.56	0.83	1.16
High (>75)	8	0.14	0.33	2.33	0.07	0.51
